# Supplementary material for: Who is saving our streamflow data? Exploring volunteer profiles and their engagement in the SIREN data rescue project
Source: PLoS One. 2025 Oct 9;20(10):e0333091. doi: 10.1371/journal.pone.0333091 (PMC12510526; doi:10.1371/journal.pone.0333091)
Supplement: S2 File — (XLSX) [file pone.0333091.s002.xlsx]

## Sheet: results-survey794359
Response_ID	Last_page	We_ask_you_to_try_to_recall_your_last_session_on_SIREN._Please_take_between_30_seconds_and_2_minutes_to_rethink_about_the_last_time_you_contributed_to_SIREN._When_you_have_done_it_and_feel_ready,_click_the_rectangle_below_and_start.__ __ _	Among_the_following_actions,_which_ones_did_you_perform_the_last_time_you_were_on_SIREN?__Please_choose_those_actions_that_you_performed_from_the_column_on_the_left_and_arrange_them_in_the_column_on_the_right,_from_top_to_bottom._On_the_top,_you_will_have_your_first_actions,_and_on_the_bottom_your_last_(you_don't_need_to_order_them_all,_but_only_the_ones_you_actually_do).__[Rank_1]	Among_the_following_actions,_which_ones_did_you_perform_the_last_time_you_were_on_SIREN?__Please_choose_those_actions_that_you_performed_from_the_column_on_the_left_and_arrange_them_in_the_column_on_the_right,_from_top_to_bottom._On_the_top,_you_will_have_your_first_actions,_and_on_the_bottom_your_last_(you_don't_need_to_order_them_all,_but_only_the_ones_you_actually_do).__[Rank_2]	Among_the_following_actions,_which_ones_did_you_perform_the_last_time_you_were_on_SIREN?__Please_choose_those_actions_that_you_performed_from_the_column_on_the_left_and_arrange_them_in_the_column_on_the_right,_from_top_to_bottom._On_the_top,_you_will_have_your_first_actions,_and_on_the_bottom_your_last_(you_don't_need_to_order_them_all,_but_only_the_ones_you_actually_do).__[Rank_3]	Among_the_following_actions,_which_ones_did_you_perform_the_last_time_you_were_on_SIREN?__Please_choose_those_actions_that_you_performed_from_the_column_on_the_left_and_arrange_them_in_the_column_on_the_right,_from_top_to_bottom._On_the_top,_you_will_have_your_first_actions,_and_on_the_bottom_your_last_(you_don't_need_to_order_them_all,_but_only_the_ones_you_actually_do).__[Rank_4]	Among_the_following_actions,_which_ones_did_you_perform_the_last_time_you_were_on_SIREN?__Please_choose_those_actions_that_you_performed_from_the_column_on_the_left_and_arrange_them_in_the_column_on_the_right,_from_top_to_bottom._On_the_top,_you_will_have_your_first_actions,_and_on_the_bottom_your_last_(you_don't_need_to_order_them_all,_but_only_the_ones_you_actually_do).__[Rank_5]	Among_the_following_actions,_which_ones_did_you_perform_the_last_time_you_were_on_SIREN?__Please_choose_those_actions_that_you_performed_from_the_column_on_the_left_and_arrange_them_in_the_column_on_the_right,_from_top_to_bottom._On_the_top,_you_will_have_your_first_actions,_and_on_the_bottom_your_last_(you_don't_need_to_order_them_all,_but_only_the_ones_you_actually_do).__[Rank_6]	Among_the_following_actions,_which_ones_did_you_perform_the_last_time_you_were_on_SIREN?__Please_choose_those_actions_that_you_performed_from_the_column_on_the_left_and_arrange_them_in_the_column_on_the_right,_from_top_to_bottom._On_the_top,_you_will_have_your_first_actions,_and_on_the_bottom_your_last_(you_don't_need_to_order_them_all,_but_only_the_ones_you_actually_do).__[Rank_7]	Among_the_following_actions,_which_ones_did_you_perform_the_last_time_you_were_on_SIREN?__Please_choose_those_actions_that_you_performed_from_the_column_on_the_left_and_arrange_them_in_the_column_on_the_right,_from_top_to_bottom._On_the_top,_you_will_have_your_first_actions,_and_on_the_bottom_your_last_(you_don't_need_to_order_them_all,_but_only_the_ones_you_actually_do).__[Rank_8]	Among_the_following_actions,_which_ones_did_you_perform_the_last_time_you_were_on_SIREN?__Please_choose_those_actions_that_you_performed_from_the_column_on_the_left_and_arrange_them_in_the_column_on_the_right,_from_top_to_bottom._On_the_top,_you_will_have_your_first_actions,_and_on_the_bottom_your_last_(you_don't_need_to_order_them_all,_but_only_the_ones_you_actually_do).__[Rank_9]	Among_the_following_actions,_which_ones_did_you_perform_the_last_time_you_were_on_SIREN?__Please_choose_those_actions_that_you_performed_from_the_column_on_the_left_and_arrange_them_in_the_column_on_the_right,_from_top_to_bottom._On_the_top,_you_will_have_your_first_actions,_and_on_the_bottom_your_last_(you_don't_need_to_order_them_all,_but_only_the_ones_you_actually_do).__[Rank_10]	Among_the_following_actions,_which_ones_did_you_perform_the_last_time_you_were_on_SIREN?__Please_choose_those_actions_that_you_performed_from_the_column_on_the_left_and_arrange_them_in_the_column_on_the_right,_from_top_to_bottom._On_the_top,_you_will_have_your_first_actions,_and_on_the_bottom_your_last_(you_don't_need_to_order_them_all,_but_only_the_ones_you_actually_do).__[Rank_11]	Among_the_following_actions,_which_ones_did_you_perform_the_last_time_you_were_on_SIREN?__Please_choose_those_actions_that_you_performed_from_the_column_on_the_left_and_arrange_them_in_the_column_on_the_right,_from_top_to_bottom._On_the_top,_you_will_have_your_first_actions,_and_on_the_bottom_your_last_(you_don't_need_to_order_them_all,_but_only_the_ones_you_actually_do).__[Rank_12]	Among_the_following_actions,_which_ones_did_you_perform_the_last_time_you_were_on_SIREN?__Please_choose_those_actions_that_you_performed_from_the_column_on_the_left_and_arrange_them_in_the_column_on_the_right,_from_top_to_bottom._On_the_top,_you_will_have_your_first_actions,_and_on_the_bottom_your_last_(you_don't_need_to_order_them_all,_but_only_the_ones_you_actually_do).__[Rank_13]	How_long_did_you_stay_on_SIREN_that_last_time?	Were_the_actions_you_performed_that_last_time_similar_to_what_you_usually_do_when_on_SIREN?	Can_you_tell_us_how,_what_you_usually_do_on_SIREN,_differs_from_what_you_did_the_last_time?__Please_write_which_are_the_actions_that_you_usually_perform_or_what_you_usually_do._	Can_you_describe_the_way_you_felt_when_you_ended_that_last_session_on_SIREN?__Please,_write_from_one_to_three_words_able_to_describe_your_feelings_after_that_session_(if_English_is_not_your_native_language_and_you_find_it_easier_to_express_your_feelings_in_your_native_language,_you_can_use_words_in_that_language,_as_long_as_you_indicate_in_between_brackets_which_language_it_is)_	Do_you_keep_track_of_the_number_of_pages/images_that_you_have_digitized?	Then,_how_many pages/images_have_you_digitized	Do_you_use_any_specific_procedure_or_trick_for_data_entry_(for_example,_"cut_and_paste")?	Which_ones?_Please_describe,_if_you_like,_your_specific_procedures_or_tricks.	You_use_your_specific_procedure(s)_or_trick(s),_in_order_to_achieve_..._[speed]	You_use_your_specific_procedure(s)_or_trick(s),_in_order_to_achieve_..._[accuracy]	You_use_your_specific_procedure(s)_or_trick(s),_in_order_to_achieve_..._[ease]	You_use_your_specific_procedure(s)_or_trick(s),_in_order_to_achieve_..._[enjoyment]	You_use_your_specific_procedure(s)_or_trick(s),_in_order_to_achieve_..._[multitasking_performance]	You_use_your_specific_procedure(s)_or_trick(s),_in_order_to_achieve_..._[nothing_specific,_it_is_just_the_force_of_habit]	You_use_your_specific_procedure(s)_or_trick(s),_in_order_to_achieve_..._[Other]	Do_you_use_any_specific_tool_for_data_entry_(for_example,_two_screens,_or_the_number_pad)?	Which_ones?_Please_mention,_if_you_like,_your_specific_tool(s).	You_use_your_specific_tool,_in_order_to_achieve_..._[speed]	You_use_your_specific_tool,_in_order_to_achieve_..._[accuracy]	You_use_your_specific_tool,_in_order_to_achieve_..._[ease]	You_use_your_specific_tool,_in_order_to_achieve_..._[enjoyment]	You_use_your_specific_tool,_in_order_to_achieve_..._[multitasking_performance]	You_use_your_specific_tool,_in_order_to_achieve_..._[nothing_specific,_it_is_just_the_force_of_habit]	You_use_your_specific_tool,_in_order_to_achieve_..._[Other]	From_where_do_you_usually_work_on_SIREN?_[from_your_home]	From_where_do_you_usually_work_on_SIREN?_[from_someone's_else_home]	From_where_do_you_usually_work_on_SIREN?_[from_work]	From_where_do_you_usually_work_on_SIREN?_[from_a_library_or_from_a_publicstudy_room]	From_where_do_you_usually_work_on_SIREN?_[from_cafes_or_from_other_recreational_spaces]	From_where_do_you_usually_work_on_SIREN?_[from_public_means_of_transportation_(trains,_busses,_metro)]	From_where_do_you_usually_work_on_SIREN?_[Other]	When_you_are_working_on_SIREN,_do_you_usually_do_other_activities_on_the_sides_or_in_the_background_(for_example,_watching_or_listening_to_television,_listening_to_music,_radio,_talking_with_someone)	When_digitizing_data_for_SIREN,_are_you_worried_about_making_mistakes?_[You_are...]	Do_you_find_reading_data_difficult_(for_example,_because_the_writing_is_small,_because_there_is_no_reference_to_the_days_in_the_last_months)? _[You_find_it...]
3	60	I have recalled my last session, I can start.	login	looking at statistics regarding SIREN's project completion	looking around Zooniverse	looking at personal statistics	open a page/image to digitize	digitizing /images inserting stations' names and discharges' numbers	verifying each classification before validating it							between 5 and 15 minutes	Yes, it is basically what I always do.		hopeful	Yes	between 101 and 200	No		N/A	N/A	N/A	N/A	N/A	N/A		Yes	pointing with my finger the column	Yes	Yes	No	No	No	Yes		Yes	No	Yes	No	No	No		Yes	Not at all	Not at all
5	60	I have recalled my last session, I can start.	login	looking at SIREN's instructions ("Field Guide", "Tutorial")	open a page/image to digitize	checking station names on the internet	verifying each classification before validating it	digitizing /images inserting stations' names and discharges' numbers	looking at the "About" section	looking at statistics regarding SIREN's project completion	looking at personal statistics	looking around Zooniverse				between 16 and 30 minutes	Yes, more or less.		Proud of have contributed to the fulfillment of the project	I did up to a certain point, then I lost track		Yes	Sometimes if i see a pattern i can copy-paste to make the process faster i do it	Yes	Yes	No	No	No	No		No		N/A	N/A	N/A	N/A	N/A	N/A		Yes	No	No	No	No	No		Yes	A bit	A bit
6	60	I have recalled my last session, I can start.	login	looking at the "About" section	going to "Classify"	digitizing /images inserting stations' names and discharges' numbers	verifying each classification before validating it	checking station names on the internet	checking other words in Italian on the internet or somewhere else	looking at statistics regarding SIREN's project completion	looking around Zooniverse					between 31 and 59 minutes	Yes, it is basically what I always do.		Satisfied, interested	I did up to a certain point, then I lost track		No		N/A	N/A	N/A	N/A	N/A	N/A		Yes	I enlarged the image, moved the interested column to the right edge for clarification and I did use the number pad for speed.	Yes	Yes	Yes	Yes	No	No		Yes	No	No	No	No	No		No	Usually not	Usually not
9	60	I have recalled my last session, I can start.	login	looking at statistics regarding SIREN's project completion	going to "Classify"	open a page/image to digitize	digitizing /images inserting stations' names and discharges' numbers	verifying each classification before validating it								between 31 and 59 minutes	Yes, it is basically what I always do.		satisfied	No		Yes	cut and paste I move the image around on the screen so that the month I'm digitizing is always the last column on the right. That way I know I'm looking at the correct column of data. To proofread my entries, I always count the number of entries first to make sure I have 10 (or 11 as appropriate) in the data entry area and then I compare the values to the digitized image.	Yes	Yes	No	No	No	No		No		N/A	N/A	N/A	N/A	N/A	N/A		Yes	No	No	No	No	No		Yes	A bit	A bit
11	60	I have recalled my last session, I can start.	login	looking at statistics regarding SIREN's project completion	going to "Classify"	open a page/image to digitize	digitizing /images inserting stations' names and discharges' numbers	verifying each classification before validating it								between 31 and 59 minutes	Yes, it is basically what I always do.		Satisfied because I'm helping my country! Sometimes eye-tired due to the "imperfect" images.	No		Yes	Capture a screenshot of the number column to digitize, digitize the column using native MAC OCR, review carefully each number (usually 30-40% are wrong!), change comma with dot as a decimal separator, paste the results in group of 10 numbers, ensure exact correspondance of ditigized numbers with image numbers, move forward.	Yes	Yes	No	No	No	No		No		N/A	N/A	N/A	N/A	N/A	N/A		Yes	No	Yes	No	No	No		No	A bit	More or less
13	60	I have recalled my last session, I can start.	login	going to "Classify"	digitizing /images inserting stations' names and discharges' numbers	verifying each classification before validating it	open a page/image to digitize									More than 120 minutes	Yes, it is basically what I always do.		satisfied	No		Yes	Cut and paste when the values were the same	Yes	Yes	No	No	No	No		No		N/A	N/A	N/A	N/A	N/A	N/A		Yes	No	No	No	No	No		No	A lot	Not at all
15	60	I have recalled my last session, I can start.	looking around Zooniverse	login	looking at SIREN's instructions ("Field Guide", "Tutorial")	open a page/image to digitize	digitizing /images inserting stations' names and discharges' numbers	verifying each classification before validating it								between 31 and 59 minutes	Yes, it is basically what I always do.		I felt happy to contribute to the project	I did up to a certain point, then I lost track		No		N/A	N/A	N/A	N/A	N/A	N/A		No		N/A	N/A	N/A	N/A	N/A	N/A		Yes	No	No	No	No	No		Yes	A bit	Usually not
16	60	I have recalled my last session, I can start.	login	going to "Classify"	open a page/image to digitize	digitizing /images inserting stations' names and discharges' numbers										between 60 and 120 minutes	Yes, it is basically what I always do.		Satisfied	No		No		N/A	N/A	N/A	N/A	N/A	N/A		Yes	Numbered keypad on my laptop which I find much more efficient than using the numbered keys in a horizontal row above the letters.	Yes	Yes	No	No	No	No		Yes	No	No	No	No	No		No	Usually not	Not at all
17	60	I have recalled my last session, I can start.	login	looking at statistics regarding SIREN's project completion	looking at personal statistics	going to "Classify"	open a page/image to digitize									between 31 and 59 minutes	Yes, more or less.		no feelings , just a job	Yes	more than 800	Yes	repeats	No	Yes	Yes	No	No	No		No		N/A	N/A	N/A	N/A	N/A	N/A		Yes	No	No	No	No	No		Yes	A lot	A lot
18	60	I have recalled my last session, I can start.	login	looking at statistics regarding SIREN's project completion	looking at personal statistics	going to "Classify"	open a page/image to digitize	digitizing /images inserting stations' names and discharges' numbers								between 31 and 59 minutes	Yes, it is basically what I always do.		Satisfied	Yes	between 101 and 200	No		N/A	N/A	N/A	N/A	N/A	N/A		No		N/A	N/A	N/A	N/A	N/A	N/A		Yes	No	No	No	No	No		No	A bit	Usually not
19	38	I have recalled my last session, I can start.	login	looking at personal statistics	going to "Classify"	digitizing /images inserting stations' names and discharges' numbers	verifying each classification before validating it									between 16 and 30 minutes	Yes, it is basically what I always do.		It was time to go and do something else (family stuff), otherwise I would have stayed on.	Yes	between 201 and 500	No		N/A	N/A	N/A	N/A	N/A	N/A		No		N/A	N/A	N/A	N/A	N/A	N/A		Yes	No	No	No	No	No		Yes	A lot	Usually not
21	60	I have recalled my last session, I can start.	login	looking at statistics regarding SIREN's project completion	looking at personal statistics	going to "Classify"	open a page/image to digitize	digitizing /images inserting stations' names and discharges' numbers	verifying each classification before validating it	looking at the "About" section						between 16 and 30 minutes	Yes, more or less.		Tired	I did up to a certain point, then I lost track		No		N/A	N/A	N/A	N/A	N/A	N/A		No		N/A	N/A	N/A	N/A	N/A	N/A		Yes	No	Yes	Yes	No	No		No	A bit	A lot
22	60	I have recalled my last session, I can start.	login	going to "Classify"	open a page/image to digitize	digitizing /images inserting stations' names and discharges' numbers	looking at statistics regarding SIREN's project completion	looking at personal statistics								between 31 and 59 minutes	Yes, it is basically what I always do.		glad about finishing my work	Yes	more than 800	Yes	three rulers for windows to set marks	Yes	Yes	No	No	No	No		Yes	number pad	Yes	Yes	No	No	No	No		Yes	No	Yes	No	No	No		No	Usually not	Usually not
23	60	I have recalled my last session, I can start.	login	looking around Zooniverse	looking at statistics regarding SIREN's project completion	going to "Classify"	digitizing /images inserting stations' names and discharges' numbers	verifying each classification before validating it								between 5 and 15 minutes	Yes, it is basically what I always do.		ok	No		Yes	I copy and paste repeated data, and sometimes drag down the image to exclude numbers that I already entered	Yes	Yes	Yes	No	No	No		No		N/A	N/A	N/A	N/A	N/A	N/A		Yes	No	Yes	No	No	No		No	A bit	Not at all
24	60	I have recalled my last session, I can start.	login	looking at statistics regarding SIREN's project completion	going to "Classify"	open a page/image to digitize	digitizing /images inserting stations' names and discharges' numbers	verifying each classification before validating it	other actions	looking at personal statistics						between 16 and 30 minutes	Yes, more or less.		accomplished, relaxed and fullfiled	Yes	between 501 and 800	Yes	if the numbers/digits are the same in one column i use copy and paste	No	No	Yes	No	No	No		No		N/A	N/A	N/A	N/A	N/A	N/A		Yes	No	No	No	No	No		No	A bit	Usually not
27	60	I have recalled my last session, I can start.	login	going to "Classify"												between 60 and 120 minutes	Yes, more or less.		Generally, when I end a session, it's because I'm tired or it's meal time.	No		Yes	Cut & paste, fill in one column at a time [easier for me to follow where i am in the list of days]. I generally do a visual check before clicking the DONE button	Yes	Yes	Yes	No	No	No		Yes	Number pad	No	Yes	Yes	No	No	No		Yes	No	No	No	No	No		Yes	A lot	A bit
34	60	I have recalled my last session, I can start.	login	looking at SIREN's instructions ("Field Guide", "Tutorial")	going to "Classify"	open a page/image to digitize	digitizing /images inserting stations' names and discharges' numbers	looking at statistics regarding SIREN's project completion								less than 5 minutes	Yes, more or less.			No		No		N/A	N/A	N/A	N/A	N/A	N/A		Yes	Number pad	Yes	Yes	Yes	No	No	No		Yes	No	No	No	No	No		No	Usually not	More or less
35	60	I have recalled my last session, I can start.	login	looking at personal statistics	going to "Classify"	digitizing /images inserting stations' names and discharges' numbers	verifying each classification before validating it	other actions								between 16 and 30 minutes	Yes, it is basically what I always do.		Good! Another done!	Yes	between 11 and 50	No		N/A	N/A	N/A	N/A	N/A	N/A		No		N/A	N/A	N/A	N/A	N/A	N/A		Yes	No	No	No	No	No		No	Usually not	Usually not
36	60	I have recalled my last session, I can start.	login	looking at statistics regarding SIREN's project completion	going to "Classify"	open a page/image to digitize	verifying each classification before validating it	digitizing /images inserting stations' names and discharges' numbers	other actions							More than 120 minutes	Yes, it is basically what I always do.		Had to leave because I broke my arm and sorry not to be able to continue this project.	Yes	between 501 and 800	No		N/A	N/A	N/A	N/A	N/A	N/A		No		N/A	N/A	N/A	N/A	N/A	N/A		Yes	No	No	No	No	No		No	Not at all	Not at all
37	60	I have recalled my last session, I can start.	login	going to "Classify"	open a page/image to digitize	digitizing /images inserting stations' names and discharges' numbers	verifying each classification before validating it									between 5 and 15 minutes	Yes, it is basically what I always do.			No		Yes	copy and paste	Yes	Yes	No	No	No	No		No		N/A	N/A	N/A	N/A	N/A	N/A		Yes	No	No	No	No	No		No	Usually not	Usually not
38	60	I have recalled my last session, I can start.	going to "Classify"	open a page/image to digitize	digitizing /images inserting stations' names and discharges' numbers	verifying each classification before validating it	looking at statistics regarding SIREN's project completion	looking at personal statistics								between 16 and 30 minutes	Yes, it is basically what I always do.		Accomplished and satisfied	Yes	between 51 and 100	No		N/A	N/A	N/A	N/A	N/A	N/A		No		N/A	N/A	N/A	N/A	N/A	N/A		Yes	No	No	No	No	No		Yes	Usually not	More or less
40	60	I have recalled my last session, I can start.	login	looking at statistics regarding SIREN's project completion	going to "Classify"	digitizing /images inserting stations' names and discharges' numbers										More than 120 minutes	Yes, it is basically what I always do.		(italiano) soddisfatta per aver concluso l'inserimento totale dei dati del mese che avevo scelto, e così poter passare al mese successivo.	Yes	between 101 and 200	Yes	se il dato si ripete per più volte nella pagina copio e incollo il dato. se il dato si ripete per più volte consecutive copio il numero dei dati che si ripetono e li incollo tutti insieme per velocizzare l'inserimento	Yes	Yes	Yes	No	No	No		Yes	(italiano) uso il tastierino numerico in quanto sono più veloce e non devo guardare la tastiera per inserire i numeri	Yes	Yes	Yes	No	No	No		Yes	No	No	No	No	No		No	Usually not	More or less
41	60	I have recalled my last session, I can start.	login	looking at the "About" section	looking at SIREN's instructions ("Field Guide", "Tutorial")	open a page/image to digitize	digitizing /images inserting stations' names and discharges' numbers	verifying each classification before validating it								between 5 and 15 minutes	Yes, it is basically what I always do.		Mi sento molto soddisfatto del lavoro eseguito (Italiano)	No		No		N/A	N/A	N/A	N/A	N/A	N/A		Yes	number pad	Yes	Yes	No	No	No	No		Yes	No	Yes	No	No	No		No	A lot	A bit
43	60	I have recalled my last session, I can start.	login	looking at personal statistics	other actions	looking at statistics regarding SIREN's project completion	going to "Classify"	open a page/image to digitize	digitizing /images inserting stations' names and discharges' numbers	verifying each classification before validating it						between 60 and 120 minutes	Yes, it is basically what I always do.		Usually, when I stop woking on Siren, it's because my eyes are tired of looking at columns of numbers! :-)	No		Yes	I hold a half sheet of paper over the part of the computer screen where the image is. This helps me to make sure that I don't skip a line or make a double-entry of the same data. I also enlarge the image of the page that I am transcribing so that the Date column and the June column fill the screen.	Yes	Yes	No	No	No	No		Yes	number pad	Yes	Yes	Yes	No	No	No		Yes	No	No	No	No	No		Yes	A lot	A bit
44	60	I have recalled my last session, I can start.	login	going to "Classify"	open a page/image to digitize	digitizing /images inserting stations' names and discharges' numbers										between 16 and 30 minutes	Yes, it is basically what I always do.			Yes	between 51 and 100	Yes		No	No	Yes	No	No	No		No		N/A	N/A	N/A	N/A	N/A	N/A		Yes	No	No	No	No	No		No	Usually not	Not at all
46	46	I have recalled my last session, I can start.	looking around Zooniverse	looking at personal statistics	looking at statistics regarding SIREN's project completion	going to "Classify"	open a page/image to digitize	digitizing /images inserting stations' names and discharges' numbers	verifying each classification before validating it							between 16 and 30 minutes	Yes, more or less.		Happy	No		No		N/A	N/A	N/A	N/A	N/A	N/A		Yes	Number pad	No	No	No	No	No	Yes		Yes	No	No	No	No	No		No	A lot	Usually not
49	60	I have recalled my last session, I can start.	looking at statistics regarding SIREN's project completion	going to "Classify"	open a page/image to digitize	digitizing /images inserting stations' names and discharges' numbers	verifying each classification before validating it									between 5 and 15 minutes	Yes, more or less.		My last session was short relative to my average, and I felt slightly bored. Maybe I was not in the right mood	No		Yes	Since numbers have to be typed in a series of ten, I zoom and drag each image so that on the left edge I have the dates, on the right edge is the column for the month I am asked to digitise, and either the bottom edge is at the last date for the current series (i.e. either 10 or 20) or the top of the page is at 21th day. When a lot of measurements are repeated, I usually copy paste the numbers wh…	Yes	Yes	Yes	No	No	No		No		N/A	N/A	N/A	N/A	N/A	N/A		Yes	No	No	No	No	No		Yes	A bit	A bit
50	60	I have recalled my last session, I can start.	open a page/image to digitize	digitizing /images inserting stations' names and discharges' numbers	verifying each classification before validating it	going to "Classify"										between 31 and 59 minutes	Yes, it is basically what I always do.		I was satisfied	No		Yes	I tried to OCR the text but it was of poor quality at times and it took just as long to correct the results of the OCR as it did to input the characters	Yes	Yes	No	No	No	No		Yes	Number pad	Yes	Yes	No	No	No	No		Yes	No	No	No	No	No		No	A bit	A bit
51	60	I have recalled my last session, I can start.	login	open a page/image to digitize	digitizing /images inserting stations' names and discharges' numbers	verifying each classification before validating it										less than 5 minutes	Yes, it is basically what I always do.		Happy completing entry	No		Yes	Sometimes cut and paste, if numbers are repeated.	Yes	Yes	Yes	No	No	No		No		N/A	N/A	N/A	N/A	N/A	N/A		Yes	No	No	No	No	No		No	A lot	A bit
52	60	I have recalled my last session, I can start.	going to "Classify"	digitizing /images inserting stations' names and discharges' numbers												between 5 and 15 minutes	Yes, it is basically what I always do.			No		No		N/A	N/A	N/A	N/A	N/A	N/A		No		N/A	N/A	N/A	N/A	N/A	N/A		Yes	No	No	No	No	No		Yes	Not at all	Usually not
53	60	I have recalled my last session, I can start.	login	going to "Classify"	digitizing /images inserting stations' names and discharges' numbers	verifying each classification before validating it										between 5 and 15 minutes	Yes, it is basically what I always do.		pleased to help	No		Yes	cut and paste if there are enough entries that are the same (at least 3).	No	No	Yes	No	No	No		Yes	the number pad for numerical entry. The mouse for helping keep track of how many entries I've done.	No	Yes	Yes	No	No	No		Yes	No	No	No	No	No		No	A lot	Usually not
54	60	I have recalled my last session, I can start.	login	looking at personal statistics	open a page/image to digitize	digitizing /images inserting stations' names and discharges' numbers	verifying each classification before validating it	looking at statistics regarding SIREN's project completion	looking at SIREN's instructions ("Field Guide", "Tutorial")	checking station names on the internet	checking other words in Italian on the internet or somewhere else	going to "Classify"	looking at the "About" section	looking around Zooniverse	other actions	between 5 and 15 minutes	Yes, more or less.		Ehausting, the way to introduce the values is not convenient at all	Yes	between 51 and 100	No		N/A	N/A	N/A	N/A	N/A	N/A		No		N/A	N/A	N/A	N/A	N/A	N/A		Yes	No	No	No	No	No		Yes	A lot	A lot
55	60	I have recalled my last session, I can start.	login	looking around Zooniverse	going to "Classify"	open a page/image to digitize	digitizing /images inserting stations' names and discharges' numbers	verifying each classification before validating it								between 16 and 30 minutes	Yes, it is basically what I always do.			No		Yes	Download the image, open it with Microsoft Paint, divide the month to discharge in section by drawing lines to keep track of what I'm discharging, then tile the windows horizontally and write each entry [italiano] Scarico l'immagine, la apro con Microsoft Paint, divido il mese in oggetto in sezioni tracciando delle linee in corrispondenza dei giorni 10 e 20 e divido ulteriormente ogni intervallo …	No	Yes	Yes	No	No	No		Yes	number pad	Yes	No	No	No	No	No		Yes	No	No	No	No	No		No	A lot	Usually not
56	60	I have recalled my last session, I can start.	login	going to "Classify"	open a page/image to digitize	looking at SIREN's instructions ("Field Guide", "Tutorial")	digitizing /images inserting stations' names and discharges' numbers	verifying each classification before validating it								between 5 and 15 minutes	Yes, it is basically what I always do.		Pleased to assist Happy that it's Italy	No		No		N/A	N/A	N/A	N/A	N/A	N/A		No		N/A	N/A	N/A	N/A	N/A	N/A		Yes	No	No	No	No	No		No	Usually not	Usually not
60	60	I have recalled my last session, I can start.	digitizing /images inserting stations' names and discharges' numbers	going to "Classify"	looking at statistics regarding SIREN's project completion											between 31 and 59 minutes	Yes, more or less.		normal	No		Yes	cut and paste	Yes	No	No	No	No	No		No		N/A	N/A	N/A	N/A	N/A	N/A		Yes	No	Yes	No	No	No		No	A bit	Usually not
62	60	I have recalled my last session, I can start.	going to "Classify"													between 16 and 30 minutes	Yes, it is basically what I always do.		Soddisfatto	Yes	between 201 and 500	No		N/A	N/A	N/A	N/A	N/A	N/A		No		N/A	N/A	N/A	N/A	N/A	N/A		Yes	No	No	No	No	No		No	Usually not	Usually not
63	60	I have recalled my last session, I can start.	login	looking around Zooniverse	looking at the "About" section	looking at statistics regarding SIREN's project completion	looking at SIREN's instructions ("Field Guide", "Tutorial")	going to "Classify"	open a page/image to digitize	digitizing /images inserting stations' names and discharges' numbers	verifying each classification before validating it					between 31 and 59 minutes	Yes, it is basically what I always do.		Reluctant , satisfied	No		No		N/A	N/A	N/A	N/A	N/A	N/A		Yes	number pad on keyboard	Yes	Yes	Yes	No	Yes	No		Yes	No	No	No	No	No		Yes	A bit	A lot
64	60	I have recalled my last session, I can start.	login	looking around Zooniverse	looking at the "About" section	looking at statistics regarding SIREN's project completion	looking at personal statistics	looking at SIREN's instructions ("Field Guide", "Tutorial")	going to "Classify"	digitizing /images inserting stations' names and discharges' numbers	checking other words in Italian on the internet or somewhere else	checking station names on the internet	verifying each classification before validating it			between 31 and 59 minutes	Yes, more or less.		마지막 세션을 맞쳤을때 저의 느낌은 제일 좋았습니다.	No		No		N/A	N/A	N/A	N/A	N/A	N/A		Yes	토크보드를 모든 사람들이 자유롭게 활성할 수 있게끔 어떻게 해야하는지를 튜토리얼로 정확히 기제 했으면 좋겠습니다.	Yes	Yes	Yes	No	Yes	No		Yes	Yes	No	Yes	Yes	No		Yes	A bit	Not at all
67	60	I have recalled my last session, I can start.	login	other actions	looking at statistics regarding SIREN's project completion	going to "Classify"	open a page/image to digitize	digitizing /images inserting stations' names and discharges' numbers	verifying each classification before validating it							less than 5 minutes	Yes, it is basically what I always do.		partecipative	Yes	between 51 and 100	Yes	Zoom the page so that the left edge shows the days; the right edge the month I am entering; the top edge starts with the 10-days group I am entering; enter the data using the numerical keyboard; when arrived at 10th entry check the total of input lines ant then chek the entered numbers; before moving to next 10-days group adjust the zoom/page view for the next group	Yes	Yes	Yes	No	No	No		Yes	number pad; mouse with central wheel for zooming	Yes	No	Yes	No	No	No		No	No	Yes	Yes	No	No		No	More or less	Usually not
69	60	I have recalled my last session, I can start.	login	looking around Zooniverse	looking at statistics regarding SIREN's project completion	open a page/image to digitize	looking at SIREN's instructions ("Field Guide", "Tutorial")	looking at personal statistics	going to "Classify"							between 16 and 30 minutes	Yes, it is basically what I always do.			No		Yes		Yes	Yes	Yes	Yes	No	No		No		N/A	N/A	N/A	N/A	N/A	N/A		No	No	No	No	No	No	A hotel room	Yes	A bit	Usually not
70	60	I have recalled my last session, I can start.	looking at SIREN's instructions ("Field Guide", "Tutorial")	going to "Classify"	looking at statistics regarding SIREN's project completion	open a page/image to digitize	verifying each classification before validating it	digitizing /images inserting stations' names and discharges' numbers	looking at personal statistics							less than 5 minutes	Yes, more or less.		Wanted to find about the results and statistics.	No		No		N/A	N/A	N/A	N/A	N/A	N/A		Yes	Number pad & two screens alighned vertically.	Yes	No	Yes	No	No	Yes		Yes	No	Yes	No	No	No		Yes	A lot	Usually not
73	60	I have recalled my last session, I can start.	login	looking at personal statistics	open a page/image to digitize	going to "Classify"	digitizing /images inserting stations' names and discharges' numbers	verifying each classification before validating it								between 5 and 15 minutes	Yes, more or less.		Enjoyable but frustrating	No		No		N/A	N/A	N/A	N/A	N/A	N/A		Yes	Panning in and out, moving the image around so I can see the dates	No	Yes	No	No	No	No		Yes	No	No	No	No	No		Yes	A bit	A bit
75	60	I have recalled my last session, I can start.	login	looking at personal statistics	looking at statistics regarding SIREN's project completion	going to "Classify"	digitizing /images inserting stations' names and discharges' numbers	other actions								between 5 and 15 minutes	Yes, it is basically what I always do.			Yes	between 101 and 200	No		N/A	N/A	N/A	N/A	N/A	N/A		Yes	Pointing with my fingers or with a pencil	Yes	Yes	No	No	Yes	Yes		Yes	No	Yes	No	No	Yes		Yes	Not at all	Not at all
78	60	I have recalled my last session, I can start.	login	looking at the "About" section	looking at SIREN's instructions ("Field Guide", "Tutorial")	going to "Classify"	open a page/image to digitize	digitizing /images inserting stations' names and discharges' numbers								between 31 and 59 minutes	Yes, more or less.		I felt satisfied	No		Yes	If I remember correctly, I wrote the data on a .txt file and then pasted them all together (but I'm not sure).	Yes	Yes	Yes	No	No	No		Yes	Numeric pad, .txt files, screen splitting.	Yes	Yes	Yes	No	No	No		Yes	No	No	No	No	No		Yes	Usually not	Not at all
80	60	I have recalled my last session, I can start.	login	looking at the "About" section	looking at personal statistics	going to "Classify"	open a page/image to digitize	looking at SIREN's instructions ("Field Guide", "Tutorial")	looking at statistics regarding SIREN's project completion	looking around Zooniverse	digitizing /images inserting stations' names and discharges' numbers	checking station names on the internet	verifying each classification before validating it	checking other words in Italian on the internet or somewhere else	other actions	between 5 and 15 minutes	Yes, it is basically what I always do.		aware calm coherent	Yes	between 11 and 50	Yes	None reported	No	Yes	Yes	No	No	No		No		N/A	N/A	N/A	N/A	N/A	N/A		Yes	No	No	No	No	No		Yes	Usually not	Usually not
81	60	I have recalled my last session, I can start.	looking around Zooniverse	login	looking at the "About" section	looking at SIREN's instructions ("Field Guide", "Tutorial")	open a page/image to digitize	digitizing /images inserting stations' names and discharges' numbers								between 5 and 15 minutes	Yes, more or less.		satisfied and curious	I did up to a certain point, then I lost track		Yes	move the month to the far right place the cursor next to the relevant number count my entries to ensure there are ten (or eleven)	No	Yes	Yes	No	No	No		Yes	number pad (I only have one screen ... at the moment)	No	Yes	Yes	No	No	No		Yes	No	No	No	No	No		Yes	Usually not	Usually not
83	60	I have recalled my last session, I can start.	looking at statistics regarding SIREN's project completion	going to "Classify"	open a page/image to digitize	digitizing /images inserting stations' names and discharges' numbers	checking other words in Italian on the internet or somewhere else	verifying each classification before validating it								between 5 and 15 minutes	Yes, more or less.		glad to help	No		Yes	If I notice a string of identical numbers, I copy that into clipboard so I can paste. If it is similar to other (e.g 5.75, 5.75, 6.75) I will paste and replace the single different number	Yes	Yes	No	No	No	No		No		N/A	N/A	N/A	N/A	N/A	N/A		Yes	No	No	No	No	No		Yes	Usually not	Usually not
85	60	I have recalled my last session, I can start.	login	looking around Zooniverse	looking at the "About" section	going to "Classify"	looking at SIREN's instructions ("Field Guide", "Tutorial")	open a page/image to digitize	digitizing /images inserting stations' names and discharges' numbers	verifying each classification before validating it						less than 5 minutes	Yes, it is basically what I always do.			No		No		N/A	N/A	N/A	N/A	N/A	N/A		Yes	Numkey pad and zoom	Yes	Yes	Yes	Yes	No	No		Yes	No	No	No	No	No		No	A bit	Usually not
87	60	I have recalled my last session, I can start.	login	looking at the "About" section	going to "Classify"											less than 5 minutes	Yes, it is basically what I always do.		help and think in different things in the work	I did up to a certain point, then I lost track		Yes	copy & past numbers that repeat more than two times	Yes	No	No	No	Yes	No		No		N/A	N/A	N/A	N/A	N/A	N/A		Yes	No	Yes	No	No	No		Yes	More or less	Not at all
88	60	I have recalled my last session, I can start.	looking around Zooniverse	looking at statistics regarding SIREN's project completion	going to "Classify"	open a page/image to digitize	looking at SIREN's instructions ("Field Guide", "Tutorial")	digitizing /images inserting stations' names and discharges' numbers	verifying each classification before validating it	looking at the "About" section						between 5 and 15 minutes	Yes, more or less.		Helpful, happy, fulfilled	Yes	between 1 and 10	Yes	Copy paste for common numbers, Zoom into the column, adjust picture so that only 10 numbers are shown at the same time.	Yes	Yes	Yes	Yes	No	No		No		N/A	N/A	N/A	N/A	N/A	N/A		Yes	No	No	No	No	No		Yes	A bit	Usually not
90	60	I have recalled my last session, I can start.	login	going to "Classify"	open a page/image to digitize	digitizing /images inserting stations' names and discharges' numbers	verifying each classification before validating it									between 16 and 30 minutes	Yes, more or less.			No		Yes	if the numbers were similar to each other, copy and paste (the entire number or part of it). Look at the numbers to be digitized, "memorize" 3-4 in a row; digitize; look again at the page, and so on	Yes	Yes	Yes	No	No	No		No		N/A	N/A	N/A	N/A	N/A	N/A		Yes	No	No	No	No	No		Yes	Usually not	Usually not
91	60	I have recalled my last session, I can start.	looking around Zooniverse	looking at statistics regarding SIREN's project completion	looking at SIREN's instructions ("Field Guide", "Tutorial")	open a page/image to digitize	going to "Classify"	digitizing /images inserting stations' names and discharges' numbers	verifying each classification before validating it							between 16 and 30 minutes	Yes, more or less.		Reluctant	No		No		N/A	N/A	N/A	N/A	N/A	N/A		Yes	Number pad	Yes	No	Yes	No	No	No		Yes	No	No	No	No	No		Yes	A bit	A bit
93	60	I have recalled my last session, I can start.	login	looking at statistics regarding SIREN's project completion	open a page/image to digitize	digitizing /images inserting stations' names and discharges' numbers	verifying each classification before validating it									between 31 and 59 minutes	Yes, it is basically what I always do.		I am enjoying the work I do on this project. It is a simple way I can contribute to help make necessary data accessible to scientists who can hopefully understand it and use it to support positive steps towards a better climate.	No		Yes	I make sure to align the month I am working on to the edge of my screen, so as to be sure not to mix up the columns	Yes	Yes	Yes	No	No	No		No		N/A	N/A	N/A	N/A	N/A	N/A		Yes	No	No	No	No	No		Yes	Not at all	Usually not
94	60	I have recalled my last session, I can start.	looking at SIREN's instructions ("Field Guide", "Tutorial")	verifying each classification before validating it	looking at the "About" section											between 60 and 120 minutes	Yes, it is basically what I always do.			Yes	between 11 and 50	Yes		Yes	Yes	Yes	No	No	No		Yes		Yes	Yes	Yes	No	No	No		Yes	No	No	No	No	No		No	A lot	A bit
95	60	I have recalled my last session, I can start.	looking at statistics regarding SIREN's project completion	going to "Classify"	open a page/image to digitize	digitizing /images inserting stations' names and discharges' numbers	verifying each classification before validating it									between 5 and 15 minutes	Yes, it is basically what I always do.			Yes	between 51 and 100	Yes	I write all the data in the first field, then I cut and paste in the other two fields	Yes	No	Yes	No	No	No		Yes	2 screens	Yes	Yes	Yes	No	No	No		Yes	No	Yes	No	No	No		Yes	A bit	Usually not
96	60	I have recalled my last session, I can start.	login	looking around Zooniverse	looking at personal statistics	going to "Classify"	verifying each classification before validating it	other actions								More than 120 minutes	Yes, it is basically what I always do.		Satisfied, Competitive, Challenged	Yes	more than 800	No		N/A	N/A	N/A	N/A	N/A	N/A		No		N/A	N/A	N/A	N/A	N/A	N/A		No	No	Yes	No	No	No		Yes	A lot	A bit
97	60	I have recalled my last session, I can start.	login	looking at statistics regarding SIREN's project completion	going to "Classify"	open a page/image to digitize	digitizing /images inserting stations' names and discharges' numbers	verifying each classification before validating it								between 16 and 30 minutes	Yes, it is basically what I always do.			No		Yes	Cluster values if possible. Copy/paste values which appear several times. Adjust screen size to see all the important buttons.	Yes	Yes	Yes	No	No	No		No		N/A	N/A	N/A	N/A	N/A	N/A		Yes	No	Yes	No	No	No		Yes	A bit	Usually not
98	60	I have recalled my last session, I can start.	looking at statistics regarding SIREN's project completion	going to "Classify"	open a page/image to digitize	digitizing /images inserting stations' names and discharges' numbers	other actions									less than 5 minutes	Yes, it is basically what I always do.		Work well done	No		Yes	Cut and paste recurrent groups of numbers Verifying blocks of ten numbers to check for missing or duplicate values	Yes	No	Yes	No	No	No		No		N/A	N/A	N/A	N/A	N/A	N/A		No	No	Yes	No	No	No		Yes	Usually not	Usually not
99	60	I have recalled my last session, I can start.	login	looking around Zooniverse	going to "Classify"	open a page/image to digitize	digitizing /images inserting stations' names and discharges' numbers	verifying each classification before validating it								between 16 and 30 minutes	Yes, more or less.		satisfied, loss of focus	No		Yes	cut and paste. Counting entries zooming in and moving page	No	No	Yes	No	No	No		Yes	mouse pointer, number pad	Yes	Yes	No	No	No	No		No	No	Yes	No	No	No		No	A bit	A bit
101	60	I have recalled my last session, I can start.	looking at SIREN's instructions ("Field Guide", "Tutorial")	open a page/image to digitize	verifying each classification before validating it	looking at statistics regarding SIREN's project completion										between 31 and 59 minutes	Yes, it is basically what I always do.			No		No		N/A	N/A	N/A	N/A	N/A	N/A		No		N/A	N/A	N/A	N/A	N/A	N/A		Yes	No	No	No	No	No		No	A lot	Not at all
102	60	I have recalled my last session, I can start.	login	looking at SIREN's instructions ("Field Guide", "Tutorial")	going to "Classify"	open a page/image to digitize	digitizing /images inserting stations' names and discharges' numbers	verifying each classification before validating it								between 31 and 59 minutes	Yes, it is basically what I always do.		helpful	No		No		N/A	N/A	N/A	N/A	N/A	N/A		Yes	Number pad	No	No	No	No	No	Yes		No	No	Yes	No	No	No		No	Usually not	Usually not
104	60	I have recalled my last session, I can start.	login	going to "Classify"	verifying each classification before validating it	digitizing /images inserting stations' names and discharges' numbers										between 16 and 30 minutes	Yes, more or less.			No		No		N/A	N/A	N/A	N/A	N/A	N/A		Yes	I try using my numberpad and the tab-key a lot to speed up the entry of numbers	Yes	Yes	Yes	Yes	No	No		Yes	No	No	No	No	No		Yes	Usually not	A bit
108	60	I have recalled my last session, I can start.	login	looking around Zooniverse	looking at statistics regarding SIREN's project completion	going to "Classify"	open a page/image to digitize	digitizing /images inserting stations' names and discharges' numbers	verifying each classification before validating it							between 5 and 15 minutes	Yes, it is basically what I always do.		neutral	No		Yes	cut & paste, if several entries are the same	Yes	Yes	Yes	No	No	No		No		N/A	N/A	N/A	N/A	N/A	N/A		Yes	No	No	No	No	No		Yes	Usually not	Not at all
109	60	I have recalled my last session, I can start.	login	looking around Zooniverse	looking at personal statistics	looking at the "About" section	looking at statistics regarding SIREN's project completion	going to "Classify"	open a page/image to digitize	checking station names on the internet	digitizing /images inserting stations' names and discharges' numbers					between 31 and 59 minutes	Yes, it is basically what I always do.		Satisfied, Curious	I did up to a certain point, then I lost track		Yes	Enter the station name, zoom in until I can only see 10 data entries, log those data entries, scroll down, repeat. For repeated values, I copy and paste.	Yes	Yes	Yes	Yes	Yes	No		No		N/A	N/A	N/A	N/A	N/A	N/A		Yes	No	No	No	No	No	school	Yes	A bit	Not at all
110	60	I have recalled my last session, I can start.	login	going to "Classify"	digitizing /images inserting stations' names and discharges' numbers	verifying each classification before validating it										less than 5 minutes	Yes, it is basically what I always do.		satisfied, tired	No		No		N/A	N/A	N/A	N/A	N/A	N/A		No		N/A	N/A	N/A	N/A	N/A	N/A		Yes	No	No	No	No	No		Yes	A bit	Usually not
112	60	I have recalled my last session, I can start.	open a page/image to digitize	looking at SIREN's instructions ("Field Guide", "Tutorial")	verifying each classification before validating it											between 5 and 15 minutes	Yes, it is basically what I always do.		relaxed, disconnected	No		No		N/A	N/A	N/A	N/A	N/A	N/A		Yes	I prefer to digitalise using keyboard	Yes	Yes	Yes	No	No	No		Yes	No	Yes	No	No	No		No	Not at all	More or less
113	60	I have recalled my last session, I can start.	login	looking around Zooniverse	looking at statistics regarding SIREN's project completion	going to "Classify"	open a page/image to digitize	digitizing /images inserting stations' names and discharges' numbers	verifying each classification before validating it							between 5 and 15 minutes	Yes, it is basically what I always do.		content	No		No		N/A	N/A	N/A	N/A	N/A	N/A		No		N/A	N/A	N/A	N/A	N/A	N/A		Yes	No	No	No	No	No		Yes	A bit	Usually not
114	60	I have recalled my last session, I can start.	looking around Zooniverse	looking at statistics regarding SIREN's project completion	going to "Classify"	open a page/image to digitize	looking at SIREN's instructions ("Field Guide", "Tutorial")	digitizing /images inserting stations' names and discharges' numbers	verifying each classification before validating it	other actions						between 5 and 15 minutes	Yes, more or less.		Fatigued	I did up to a certain point, then I lost track		Yes	Zoom in on the page image. Align column of data to be entered to the right-side edge of the image window. Drag the page up to align the next ten data to the top right-side corner of the page image window.	No	Yes	Yes	No	No	No		Yes	Number pad	Yes	Yes	Yes	No	No	No		No	No	No	No	No	No		No	A lot	A lot
116	60	I have recalled my last session, I can start.	login	looking around Zooniverse	looking at SIREN's instructions ("Field Guide", "Tutorial")	going to "Classify"	digitizing /images inserting stations' names and discharges' numbers									between 5 and 15 minutes	Yes, more or less.		good, tired	No		Yes	if the same number repeats itself, I'll sometimes copy & paste the number	Yes	Yes	Yes	No	No	No		No		N/A	N/A	N/A	N/A	N/A	N/A		Yes	No	No	No	No	No		No	Usually not	Usually not
[truncated: 71 more columns]
